# Supplementary material for: Positive Chemotactic Flasklike Colloidal Motors Propelled by Rotary FoF1-ATP Synthases
Source: Research (Wash D C). 2024 Dec 23;7:0566. doi: 10.34133/research.0566 (PMC11665525; doi:10.34133/research.0566)
Supplement: Supplementary 1 — Figs. S1 to S9 Table S1 Movies S1 to S3 [file research.0566.f1.zip]

Archive with 4 entries (4 files):
- Movie S1.avi
- Movie S2.avi
- Movie S3.avi
- Supplementary Figures.pdf
